# Supplementary material for: Gut Dysbiosis and Plasma Trimethylamine Oxide Are Associated with Subclinical Coronary Atherosclerosis in Obese Patients with Metabolic Dysfunction-Associated Steatotic Liver Disease
Source: Nutrients. 2025 Aug 26;17(17):2759. doi: 10.3390/nu17172759 (PMC12430641; doi:10.3390/nu17172759)
Supplement: Supplementary file 1 [file nutrients-17-02759-s001.zip]

Archive with 1 entries (1 files):
- nutrients-3802385-supplementary.pdf
